# Supplementary material for: Similarities between the biochemical composition of jellyfish body and mucus
Source: J Plankton Res. 2022 Jan 21;44(2):337–44. doi: 10.1093/plankt/fbab091 (PMC8962712; doi:10.1093/plankt/fbab091)
Supplement: Hubot_et_al_2022_data_fbab091 [file hubot_et_al_2022_data_fbab091.zip]

Archive with 1 entries (1 files):
- Hubot_et_al_2022_data.csv
