# Supplementary material for: Similarities between the biochemical composition of jellyfish body and mucus
Source: J Plankton Res. 2022 Jan 21;44(2):337–44. doi: 10.1093/plankt/fbab091 (PMC8962712; doi:10.1093/plankt/fbab091)
Supplement: Hubot_et_al_2022_data_fbab091 [file hubot_et_al_2022_data_fbab091.zip › Hubot_et_al_2022_data.csv]

sample	Species	Replicate	Tissue	Mol_type	Mol_conc (%DW)	Inorg (%DW)	OM (%DW)	AFDW (%DW)	N%	C%
1	A. aurita	1	body	protein	2.9	96.11	3.89	18.31	1.57	6.05
2	A. aurita	1	body	protein	4.53	94.43	5.57	18.17	1.55	5.88
3	A. aurita	1	body	protein	4.26	94.79	5.21	19.16	1.57	6.17
4	A. aurita	1	mucus	protein	1.43	98.22	1.78	13.1	0.45	1.74
5	A. aurita	1	mucus	protein	1.14	98.52	1.48	12.84	0.42	1.62
6	A. aurita	1	mucus	protein	1.23	98.45	1.55	13.56	0.44	1.7
7	A. aurita	2	body	protein	3.84	95.42	4.58	14.87	0.96	3.46
8	A. aurita	2	body	protein	3.65	95.7	4.3	15.67	1.04	3.72
9	A. aurita	2	body	protein	3.6	95.67	4.33	14.79	1	3.62
10	A. aurita	2	mucus	protein	2.78	96.44	3.56	13.84	0.51	1.99
11	A. aurita	2	mucus	protein	1.86	97.44	2.56	14.05	0.47	1.97
12	A. aurita	2	mucus	protein	1.91	97.63	2.37	14.52	0.49	1.95
13	C. fulgida	1	body	protein	4.07	94.66	5.34	18	1.47	5.11
14	C. fulgida	1	body	protein	5.29	93.24	6.76	18.67	1.42	5.07
15	C. fulgida	1	body	protein	5.53	93.34	6.66	18.37	1.37	4.93
16	C. fulgida	1	mucus	protein	0.35	99.5	0.5	11.78	0.25	0.86
17	C. fulgida	1	mucus	protein	0.78	99.08	0.92	12.35	0.21	0.7
18	C. fulgida	1	mucus	protein	0.57	99.27	0.73	12.13	0.2	0.67
19	C. fulgida	2	body	protein	8.71	88.99	11.01	25.6	2.65	9.63
20	C. fulgida	2	body	protein	8.68	88.46	11.54	25.58	2.65	9.64
21	C. fulgida	2	body	protein	8.74	88.65	11.35	26.56	2.6	9.81
22	C. fulgida	2	mucus	protein	1.53	98.18	1.82	13.24	0.44	1.68
23	C. fulgida	2	mucus	protein	1.56	98.09	1.91	13.79	0.44	1.66
24	C. fulgida	2	mucus	protein	1.61	98.03	1.97	13.69	0.44	1.66
25	C. fulgida	3	body	protein	7.33	91.14	8.86	20.45	1.8	6.58
26	C. fulgida	3	body	protein	5.94	92.53	7.47	20.88	1.77	6.46
27	C. fulgida	3	body	protein	7.81	90.51	9.49	21.24	1.72	6.28
28	C. fulgida	3	mucus	protein	3.24	96.35	3.65	15.76	0.67	2.63
29	C. fulgida	3	mucus	protein	2.38	97.03	2.97	15.9	0.68	2.61
30	C. fulgida	3	mucus	protein	2.92	96.45	3.55	15.78	0.7	2.74
31	R. pulmo	1	body	protein	10.23	87.71	12.29	24.81	2.43	9.1
32	R. pulmo	1	body	protein	9.69	88.68	11.32	24.86	2.47	9.02
33	R. pulmo	1	body	protein	10.31	87.92	12.08	25.84	2.75	9.79
34	R. pulmo	1	mucus	protein	1.35	98.27	1.73	12.49	0.31	1.29
35	R. pulmo	1	mucus	protein	0.99	98.76	1.24	12.38	0.32	1.3
36	R. pulmo	1	mucus	protein	1.7	98.08	1.92	13.09	0.32	1.25
37	R. pulmo	2	body	protein	8.88	89.73	10.27	21.39	1.8	6.95
38	R. pulmo	2	body	protein	7.07	91.57	8.43	20.76	1.65	6.49
39	R. pulmo	2	body	protein	9.95	88.74	11.26	21.29	2.14	7.85
40	R. pulmo	2	mucus	protein	1.47	98.21	1.79	13.01	0.3	1.3
41	R. pulmo	2	mucus	protein	1.42	98.24	1.76	13.19	0.29	1.62
42	R. pulmo	2	mucus	protein	1.36	98.31	1.69	12.89	0.29	1.34
43	E. inexplicata	1	body	protein	0.86	98.9	1.1	14.6	0.67	2.16
44	E. inexplicata	1	body	protein	1.6	98.2	1.8	14.37	0.74	2.45
45	E. inexplicata	1	body	protein	0.89	98.92	1.08	16.24	0.62	2.1
46	E. inexplicata	1	mucus	protein	0.52	99.3	0.7	10.43	0.21	0.79
47	E. inexplicata	1	mucus	protein	0.51	99.34	0.66	11.24	0.21	0.8
48	E. inexplicata	1	mucus	protein	0.45	99.4	0.6	11.57	0.2	0.81
49	C. pacifica	1	mucus	protein	0.68	99.15	0.85	10.13	0.31	1.06
50	C. pacifica	1	mucus	protein	0.82	99.01	0.99	10.68	0.3	1.03
51	C. pacifica	1	mucus	protein	1.41	98.41	1.59	10.49	0.3	1.03
1	A. aurita	1	body	lipid	0.65	96.11	3.89	18.31	1.57	6.05
2	A. aurita	1	body	lipid	0.67	94.43	5.57	18.17	1.55	5.88
3	A. aurita	1	body	lipid	0.68	94.79	5.21	19.16	1.57	6.17
4	A. aurita	1	mucus	lipid	0.21	98.22	1.78	13.1	0.45	1.74
5	A. aurita	1	mucus	lipid	0.21	98.52	1.48	12.84	0.42	1.62
6	A. aurita	1	mucus	lipid	0.22	98.45	1.55	13.56	0.44	1.7
7	A. aurita	2	body	lipid	0.61	95.42	4.58	14.87	0.96	3.46
8	A. aurita	2	body	lipid	0.57	95.7	4.3	15.67	1.04	3.72
9	A. aurita	2	body	lipid	0.55	95.67	4.33	14.79	1	3.62
10	A. aurita	2	mucus	lipid	0.6	96.44	3.56	13.84	0.51	1.99
11	A. aurita	2	mucus	lipid	0.55	97.44	2.56	14.05	0.47	1.97
12	A. aurita	2	mucus	lipid	0.36	97.63	2.37	14.52	0.49	1.95
13	C. fulgida	1	body	lipid	0.54	94.66	5.34	18	1.47	5.11
14	C. fulgida	1	body	lipid	0.79	93.24	6.76	18.67	1.42	5.07
15	C. fulgida	1	body	lipid	0.48	93.34	6.66	18.37	1.37	4.93
16	C. fulgida	1	mucus	lipid	0.08	99.5	0.5	11.78	0.25	0.86
17	C. fulgida	1	mucus	lipid	0.07	99.08	0.92	12.35	0.21	0.7
18	C. fulgida	1	mucus	lipid	0.1	99.27	0.73	12.13	0.2	0.67
19	C. fulgida	2	body	lipid	1.05	88.99	11.01	25.6	2.65	9.63
20	C. fulgida	2	body	lipid	1.67	88.46	11.54	25.58	2.65	9.64
21	C. fulgida	2	body	lipid	1.25	88.65	11.35	26.56	2.6	9.81
22	C. fulgida	2	mucus	lipid	0.2	98.18	1.82	13.24	0.44	1.68
23	C. fulgida	2	mucus	lipid	0.19	98.09	1.91	13.79	0.44	1.66
24	C. fulgida	2	mucus	lipid	0.19	98.03	1.97	13.69	0.44	1.66
25	C. fulgida	3	body	lipid	0.79	91.14	8.86	20.45	1.8	6.58
26	C. fulgida	3	body	lipid	0.73	92.53	7.47	20.88	1.77	6.46
27	C. fulgida	3	body	lipid	0.82	90.51	9.49	21.24	1.72	6.28
28	C. fulgida	3	mucus	lipid	0.31	96.35	3.65	15.76	0.67	2.63
29	C. fulgida	3	mucus	lipid	0.34	97.03	2.97	15.9	0.68	2.61
30	C. fulgida	3	mucus	lipid	0.35	96.45	3.55	15.78	0.7	2.74
31	R. pulmo	1	body	lipid	0.77	87.71	12.29	24.81	2.43	9.1
32	R. pulmo	1	body	lipid	0.88	88.68	11.32	24.86	2.47	9.02
33	R. pulmo	1	body	lipid	0.81	87.92	12.08	25.84	2.75	9.79
34	R. pulmo	1	mucus	lipid	0.35	98.27	1.73	12.49	0.31	1.29
35	R. pulmo	1	mucus	lipid	0.18	98.76	1.24	12.38	0.32	1.3
36	R. pulmo	1	mucus	lipid	0.19	98.08	1.92	13.09	0.32	1.25
37	R. pulmo	2	body	lipid	1.14	89.73	10.27	21.39	1.8	6.95
38	R. pulmo	2	body	lipid	1.09	91.57	8.43	20.76	1.65	6.49
39	R. pulmo	2	body	lipid	1.1	88.74	11.26	21.29	2.14	7.85
40	R. pulmo	2	mucus	lipid	0.27	98.21	1.79	13.01	0.3	1.3
41	R. pulmo	2	mucus	lipid	0.28	98.24	1.76	13.19	0.29	1.62
42	R. pulmo	2	mucus	lipid	0.28	98.31	1.69	12.89	0.29	1.34
43	E. inexplicata	1	body	lipid	0.14	98.9	1.1	14.6	0.67	2.16
44	E. inexplicata	1	body	lipid	0.15	98.2	1.8	14.37	0.74	2.45
45	E. inexplicata	1	body	lipid	0.15	98.92	1.08	16.24	0.62	2.1
46	E. inexplicata	1	mucus	lipid	0.15	99.3	0.7	10.43	0.21	0.79
47	E. inexplicata	1	mucus	lipid	0.14	99.34	0.66	11.24	0.21	0.8
48	E. inexplicata	1	mucus	lipid	0.13	99.4	0.6	11.57	0.2	0.81
49	C. pacifica	1	mucus	lipid	0.12	99.15	0.85	10.13	0.31	1.06
50	C. pacifica	1	mucus	lipid	0.12	99.01	0.99	10.68	0.3	1.03
51	C. pacifica	1	mucus	lipid	0.13	98.41	1.59	10.49	0.3	1.03
1	A. aurita	1	body	carbohydrate	0.34	96.11	3.89	18.31	1.57	6.05
2	A. aurita	1	body	carbohydrate	0.37	94.43	5.57	18.17	1.55	5.88
3	A. aurita	1	body	carbohydrate	0.28	94.79	5.21	19.16	1.57	6.17
4	A. aurita	1	mucus	carbohydrate	0.14	98.22	1.78	13.1	0.45	1.74
5	A. aurita	1	mucus	carbohydrate	0.13	98.52	1.48	12.84	0.42	1.62
6	A. aurita	1	mucus	carbohydrate	0.09	98.45	1.55	13.56	0.44	1.7
7	A. aurita	2	body	carbohydrate	0.14	95.42	4.58	14.87	0.96	3.46
8	A. aurita	2	body	carbohydrate	0.07	95.7	4.3	15.67	1.04	3.72
9	A. aurita	2	body	carbohydrate	0.19	95.67	4.33	14.79	1	3.62
10	A. aurita	2	mucus	carbohydrate	0.18	96.44	3.56	13.84	0.51	1.99
11	A. aurita	2	mucus	carbohydrate	0.15	97.44	2.56	14.05	0.47	1.97
12	A. aurita	2	mucus	carbohydrate	0.11	97.63	2.37	14.52	0.49	1.95
13	C. fulgida	1	body	carbohydrate	0.73	94.66	5.34	18	1.47	5.11
14	C. fulgida	1	body	carbohydrate	0.68	93.24	6.76	18.67	1.42	5.07
15	C. fulgida	1	body	carbohydrate	0.65	93.34	6.66	18.37	1.37	4.93
16	C. fulgida	1	mucus	carbohydrate	0.07	99.5	0.5	11.78	0.25	0.86
17	C. fulgida	1	mucus	carbohydrate	0.07	99.08	0.92	12.35	0.21	0.7
18	C. fulgida	1	mucus	carbohydrate	0.06	99.27	0.73	12.13	0.2	0.67
19	C. fulgida	2	body	carbohydrate	1.25	88.99	11.01	25.6	2.65	9.63
20	C. fulgida	2	body	carbohydrate	1.2	88.46	11.54	25.58	2.65	9.64
21	C. fulgida	2	body	carbohydrate	1.36	88.65	11.35	26.56	2.6	9.81
22	C. fulgida	2	mucus	carbohydrate	0.1	98.18	1.82	13.24	0.44	1.68
23	C. fulgida	2	mucus	carbohydrate	0.16	98.09	1.91	13.79	0.44	1.66
24	C. fulgida	2	mucus	carbohydrate	0.17	98.03	1.97	13.69	0.44	1.66
25	C. fulgida	3	body	carbohydrate	0.74	91.14	8.86	20.45	1.8	6.58
26	C. fulgida	3	body	carbohydrate	0.8	92.53	7.47	20.88	1.77	6.46
27	C. fulgida	3	body	carbohydrate	0.87	90.51	9.49	21.24	1.72	6.28
28	C. fulgida	3	mucus	carbohydrate	0.11	96.35	3.65	15.76	0.67	2.63
29	C. fulgida	3	mucus	carbohydrate	0.25	97.03	2.97	15.9	0.68	2.61
30	C. fulgida	3	mucus	carbohydrate	0.28	96.45	3.55	15.78	0.7	2.74
31	R. pulmo	1	body	carbohydrate	1.29	87.71	12.29	24.81	2.43	9.1
32	R. pulmo	1	body	carbohydrate	0.75	88.68	11.32	24.86	2.47	9.02
33	R. pulmo	1	body	carbohydrate	0.96	87.92	12.08	25.84	2.75	9.79
34	R. pulmo	1	mucus	carbohydrate	0.04	98.27	1.73	12.49	0.31	1.29
35	R. pulmo	1	mucus	carbohydrate	0.07	98.76	1.24	12.38	0.32	1.3
36	R. pulmo	1	mucus	carbohydrate	0.03	98.08	1.92	13.09	0.32	1.25
37	R. pulmo	2	body	carbohydrate	0.25	89.73	10.27	21.39	1.8	6.95
38	R. pulmo	2	body	carbohydrate	0.27	91.57	8.43	20.76	1.65	6.49
39	R. pulmo	2	body	carbohydrate	0.21	88.74	11.26	21.29	2.14	7.85
40	R. pulmo	2	mucus	carbohydrate	0.05	98.21	1.79	13.01	0.3	1.3
41	R. pulmo	2	mucus	carbohydrate	0.06	98.24	1.76	13.19	0.29	1.62
42	R. pulmo	2	mucus	carbohydrate	0.05	98.31	1.69	12.89	0.29	1.34
43	E. inexplicata	1	body	carbohydrate	0.09	98.9	1.1	14.6	0.67	2.16
44	E. inexplicata	1	body	carbohydrate	0.05	98.2	1.8	14.37	0.74	2.45
45	E. inexplicata	1	body	carbohydrate	0.05	98.92	1.08	16.24	0.62	2.1
46	E. inexplicata	1	mucus	carbohydrate	0.03	99.3	0.7	10.43	0.21	0.79
47	E. inexplicata	1	mucus	carbohydrate	0.01	99.34	0.66	11.24	0.21	0.8
48	E. inexplicata	1	mucus	carbohydrate	0.02	99.4	0.6	11.57	0.2	0.81
49	C. pacifica	1	mucus	carbohydrate	0.06	99.15	0.85	10.13	0.31	1.06
50	C. pacifica	1	mucus	carbohydrate	0.06	99.01	0.99	10.68	0.3	1.03
51	C. pacifica	1	mucus	carbohydrate	0.06	98.41	1.59	10.49	0.3	1.03
